# Supplementary material for: Are Machine Learning Models on Wrist Accelerometry Robust against Differences in Physical Performance among Older Adults?
Source: Sensors (Basel). 2022 Apr 15;22(8):3061. doi: 10.3390/s22083061 (PMC9032589; doi:10.3390/s22083061)
Supplement: Supplementary file 1 [file sensors-22-03061-s001.zip]

Archive with 1 entries (1 files):
- sensors-1596731-supplementary.pdf
